# Supplementary material for: Fibropapillomatosis and Chelonid Alphaherpesvirus 5 Infection in Kemp’s Ridley Sea Turtles (Lepidochelys kempii)
Source: Animals (Basel). 2021 Oct 28;11(11):3076. doi: 10.3390/ani11113076 (PMC8614476; doi:10.3390/ani11113076)
Supplement: Supplementary file 1 [file animals-11-03076-s001.zip]

Archive with 1 entries (1 files):
- animals-1368021-supplementary.xlsx
